# Supplementary material for: Antibodies against Spike protein correlate with broad autoantigen recognition 8 months post SARS-CoV-2 exposure, and anti-calprotectin autoantibodies associated with better clinical outcomes
Source: Front Immunol. 2022 Aug 11;13:945021. doi: 10.3389/fimmu.2022.945021 (PMC9403331; doi:10.3389/fimmu.2022.945021)
Supplement: Supplementary file 2 [file Table_1.xlsx]

## Sheet: S.Table 1
Supplementary Table 1. Number of positive reactivities to each autoantigen within the Negative and COVID-19 convalescent individuals
Autoantigen	Negatives	COVID-19
ACE2	1	0
Aldolase C	1	2
Aminoacyl-tRNA Synthetase (ARS)	0	1
Asparaginyl-tRNA Synthetase (KS)	2	0
B2-GP1 (Native)	0	2
B2GP1 (Recombinant)	0	6
BAFF	1	1
BCOADC-E2	1	0
BPI	1	0
Calprotectin	0	7
CD4	0	6
CD8B	1	3
CENP-A	1	1
CENP-B	0	5
Collagen V	0	0
Collagen VI	1	1
Complement C1q	0	0
DFS70	1	2
dsDNA	1	1
Fibrinogen	0	0
GAD65	0	0
GBM	0	0
GDF-15	0	0
Glycyl-tRNA Synthetase (EJ)	1	0
GM-CSF	1	0
Gp210	0	1
GP2	0	2
Heparan sulfate proteoglycan (HSPG)	0	1
Histone	0	4
IFN-a	0	4
IFN-a1	0	3
IFN-a2	0	6
IFN-B	0	2
IFN-B1	0	4
IFN-epsilon	1	2
IFN-gamma	0	2
IFN-lambda1	0	2
IFN-lambda2/IL28A	0	1
IFN-lambda3	0	0
IFN-omega	0	2
IL-1a	0	2
IL-1b	0	1
IL-2	0	2
IL-4	0	3
IL-6	0	0
IL-8	0	0
IL-10	0	3
IL-12 (p70)	1	0
IL-15	0	1
IL-17A	1	0
IL-17F	1	0
IL-22	0	0
Insulinoma-associate (IA-2)	0	2
Intrinsic factor (IF)	1	0
Jo-1	0	0
Ku (p70/p80)	0	0
La/SS-B	1	0
Laminin	0	3
Liver cytosol type 1 (LC1)	0	2
LKM-1	0	0
M2	1	0
MDA5	1	0
Mi-2	0	1
MPO	0	0
Neuropilin-1	0	1
Nucleosome	0	2
Nup62	1	3
OGDC-E2	1	1
Parathyroid Hormone (rhuPTH)	0	2
PCNA	0	0
PDC-E2	1	0
PL-7	1	1
PL-12	0	0
PM/Scl75	0	4
PM/Scl100	1	1
PR3	0	1
Rheumatoid Factor (RF)	1	0
ribosomal protein P0 (RPLP0)	0	2
ribosomal protein P1 (RPLP1)	1	0
ribosomal protein P2 (RPLP2)	0	0
RNP/Sm (Native)	0	6
Ro-52	0	3
Ro-60 (native)	1	1
Scl-70/Topo Isomerase I	1	0
Sm (Native)	0	1
SmD (Recombinant)	0	4
SP100	0	1
SRP54	1	1
TGFB1	0	3
Thyroglobulin	1	1
Thyroid Peroxidase (TPO)	1	3
TIF1-r	0	0
Tissue transglutamin	1	0
TNF-B (LT-a)	1	0
Troponin I	1	3
TWEAK (CD255)	0	0
U1-snRNP-68	0	5
U1-snRNP-A	1	0
U1-snRNP-BB'	0	3
U1-snRNP-C	0	3
Vimentin	0	1
Vitronectin	0	4

## Sheet: S.Table 2
Supplementary Table 2. Spearman R correlation matrix between IgG antibody responses to autoantigens and SARS-CoV-2 antigens
	ACE2	Aldolase C	Aminoacyl-tRNA Synthetase (ARS)	Asparaginyl-tRNA Synthetase (KS)	B2-GP1 (Native)	B2GP1 (Recombinant)	BAFF	BCOADC-E2	BPI	Calprotectin	CD4	CD8B	CENP-A	CENP-B	Collagen V	Collagen VI	Complement C1q	DFS70	dsDNA	Fibrinogen	GAD65	GBM	GDF-15	Glycyl-tRNA Synthetase (EJ)	GM-CSF	Gp210	GP2	Heparan sulfate proteoglycan (HSPG)	Histone	IFN-a	IFN-a1	IFN-a2	IFN-B	IFN-B1	IFN-epsilon	IFN-gamma	IFN-lambda1	IFN-lambda2/IL28A	IFN-lambda3	IFN-omega	IL-1a	IL-1b	IL-2	IL-4	IL-6	IL-8	IL-10	IL-12 (p70)	IL-15
ACE2	1	0.300806	-0.222177	0.229839	0.585887	0.329435	0.377823	0.420565	0.445565	0.353629	0.412903	0.423387	0.593145	0.202823	0.377419	0.122581	0.231452	0.572581	0.134274	0.0883065	0.416935	0.660081	0.139113	0.5	0.560081	0.611694	0.525806	0.5625	0.462097	0.500252	0.62621	0.684965	0.598387	0.499194	0.597984	0.578629	0.549194	0.527419	0.442339	-0.261694	0.670968	0.671642	0.597581	0.170161	0.554435	0.550403	0.333065	0.522984	0.564113
Aldolase C	0.300806	1	0.244355	0.447984	0.430645	0.503226	-0.177419	0.444758	0.677823	0.383065	0.331855	0.025	0.550806	0.360887	0.526613	0.369758	0.353226	0.0447581	0.353226	0.427016	0.634274	0.679839	0.205645	0.550403	0.0125	0.479839	0.693952	0.590323	0.650806	0.338945	0.4875	0.370333	0.435887	0.383065	0.597581	0.303226	0.319355	0.354435	0.43871	-0.028629	0.557258	0.476402	0.377016	0.229032	0.353629	0.425806	0.189113	0.543548	0.366129
Aminoacyl-tRNA Synthetase (ARS)	-0.222177	0.244355	1	0.0237903	-0.0016129	0.172581	-0.266935	0.433468	0.339516	0.0842742	0.145161	-0.325806	0.0443548	0.102016	0.268145	0.0987903	0.0258065	-0.120161	0.0818548	-0.0217742	0.129032	0.0637097	0.0310484	0.0528226	-0.215726	-0.00120968	0.106452	0.189919	0.13629	0.0030245	0.13629	-0.12553	-0.0133065	0.179839	-0.0475806	-0.0689516	0.148387	0.0149194	-0.0709677	-0.128629	0.120161	0.0919726	0.00524194	0.449194	0.091129	0.0431452	-0.0564516	0.00887097	0.075
Asparaginyl-tRNA Synthetase (KS)	0.229839	0.447984	0.0237903	1	0.391532	0.249194	0.0556452	0.212903	0.392742	0.419355	0.17379	0.241532	0.412097	0.38629	0.347581	0.12379	0.51371	0.250403	0.0669355	0.174597	0.677419	0.387097	0.206452	0.534274	-0.0467742	0.303629	0.381048	0.35	0.602419	0.13953	0.410081	0.205046	0.410081	0.171774	0.409274	0.100806	0.181048	0.0625	0.192742	0.160081	0.496774	0.225898	0.175403	0.124597	0.0689516	0.155645	0.0737903	0.339516	0.118145
B2-GP1 (Native)	0.585887	0.430645	-0.0016129	0.391532	1	0.447984	0.399194	0.504839	0.550806	0.350806	0.460081	0.454032	0.591935	0.17379	0.580242	0.041129	0.391129	0.31129	0.217339	0.2	0.490323	0.745968	0.335081	0.657258	0.595565	0.524194	0.766129	0.699194	0.580645	0.737574	0.740726	0.796973	0.806452	0.7375	0.664113	0.741129	0.712097	0.639919	0.638306	-0.145565	0.666129	0.789835	0.734677	0.21371	0.679032	0.755645	0.511694	0.710887	0.700403
B2GP1 (Recombinant)	0.329435	0.503226	0.172581	0.249194	0.447984	1	0.25121	0.266935	0.53629	0.123387	0.37379	0.177419	0.429032	0.179839	0.604839	0.107661	0.154839	0.146371	0.139113	-0.0629032	0.455645	0.654435	-0.0221774	0.360484	0.233468	0.425403	0.716129	0.48629	0.482661	0.470612	0.427823	0.496872	0.535887	0.452016	0.349194	0.425806	0.43871	0.407258	0.421774	-0.139516	0.600806	0.50827	0.414516	0.27621	0.471774	0.504435	0.354435	0.473387	0.4625
BAFF	0.377823	-0.177419	-0.266935	0.0556452	0.399194	0.25121	1	0.0350806	0.0629032	0.166532	0.12379	0.55121	0.166532	0.1125	0.066129	-0.18871	-0.0596774	0.374194	-0.028629	-0.280645	0.0673387	0.139113	-0.0629032	0.152823	0.476613	0.231855	0.248387	0.211694	0.117742	0.348825	0.434677	0.454087	0.365323	0.185887	0.177419	0.356048	0.43871	0.277016	0.133468	-0.0798387	0.18871	0.273094	0.321774	0.119355	0.291532	0.30121	0.269758	0.169758	0.281048
BCOADC-E2	0.420565	0.444758	0.433468	0.212903	0.504839	0.266935	0.0350806	1	0.718145	0.441129	0.383871	0.152823	0.424597	0.312903	0.509274	-0.0576613	0.338306	0.410081	0.0189516	0.00967742	0.356855	0.57621	0.381855	0.456452	0.3625	0.516129	0.483065	0.679839	0.475403	0.591592	0.628226	0.565893	0.565323	0.590726	0.634274	0.592339	0.700403	0.617339	0.520565	-0.0104839	0.570968	0.718838	0.639516	0.615323	0.694355	0.665726	0.398387	0.498387	0.685081
BPI	0.445565	0.677823	0.339516	0.392742	0.550806	0.53629	0.0629032	0.718145	1	0.551613	0.510081	0.106048	0.521774	0.364113	0.717339	-0.0169355	0.28629	0.498387	-0.00564516	0.0294355	0.583871	0.778629	0.418952	0.520161	0.397984	0.567742	0.748387	0.680242	0.631048	0.693013	0.577823	0.691827	0.666532	0.619355	0.704839	0.658065	0.682258	0.680242	0.606855	-0.1	0.685887	0.720855	0.655242	0.566532	0.70121	0.725403	0.422177	0.641129	0.689516
Calprotectin	0.353629	0.383065	0.0842742	0.419355	0.350806	0.123387	0.166532	0.441129	0.551613	1	0.451613	-0.041129	0.237097	0.326613	0.212097	-0.183871	0.483468	0.428629	-0.106452	0.304839	0.587903	0.480242	0.262903	0.528629	0.179032	0.200806	0.499597	0.515726	0.57379	0.389757	0.539516	0.365086	0.449597	0.324597	0.509274	0.277823	0.359274	0.300403	0.3625	0.221371	0.35	0.387253	0.353226	0.292339	0.289919	0.292339	0.35	0.547177	0.280645
CD4	0.412903	0.331855	0.145161	0.17379	0.460081	0.37379	0.12379	0.383871	0.510081	0.451613	1	-0.0278226	0.424597	0.175403	0.470968	0.125	0.27379	0.379839	0.199194	0.159677	0.435887	0.595161	0.413306	0.477016	0.341935	0.362097	0.572177	0.490323	0.547984	0.536546	0.393145	0.47548	0.546774	0.580645	0.460887	0.473387	0.460484	0.524194	0.628629	0.0883065	0.549597	0.626059	0.39879	0.240323	0.458871	0.543145	0.41129	0.591935	0.454839
CD8B	0.423387	0.025	-0.325806	0.241532	0.454032	0.177419	0.55121	0.152823	0.106048	-0.041129	-0.0278226	1	0.164516	0.0487903	0.111694	-0.168952	0.126613	0.456855	-0.184677	0.0274194	0.238306	0.283468	0.0342742	0.211694	0.509677	0.187903	0.179839	0.1375	0.0967742	0.29136	0.306452	0.37336	0.308871	0.179839	0.184677	0.321371	0.389516	0.245565	0.116532	-0.0455645	0.307258	0.251714	0.382258	0.0915323	0.304032	0.27621	0.107258	0.162903	0.285081
CENP-A	0.593145	0.550806	0.0443548	0.412097	0.591935	0.429032	0.166532	0.424597	0.521774	0.237097	0.424597	0.164516	1	0.437903	0.706452	0.353226	0.196774	0.367339	0.424194	-0.0358871	0.575403	0.6375	0.281452	0.320565	0.413306	0.871371	0.60121	0.598387	0.614113	0.552677	0.565323	0.620586	0.718145	0.631855	0.767742	0.619355	0.564919	0.641935	0.658468	-0.0641129	0.818548	0.730133	0.676613	0.135081	0.608065	0.649194	0.505645	0.629032	0.667742
CENP-B	0.202823	0.360887	0.102016	0.38629	0.17379	0.179839	0.1125	0.312903	0.364113	0.326613	0.175403	0.0487903	0.437903	1	0.268952	0.237903	0.108871	0.232661	0.253226	0.0290323	0.407258	0.266129	0.0125	0.338306	0.078629	0.446371	0.294355	0.493952	0.633468	0.315153	0.314516	0.146922	0.389113	0.40121	0.350403	0.293548	0.285081	0.239516	0.240726	-0.175806	0.391129	0.243243	0.275403	0.127419	0.252016	0.2875	0.304435	0.486694	0.265323
Collagen V	0.377419	0.526613	0.268145	0.347581	0.580242	0.604839	0.066129	0.509274	0.717339	0.212097	0.470968	0.111694	0.706452	0.268952	1	0.245161	0.274597	0.378226	0.162903	-0.146774	0.492339	0.658871	0.332661	0.283871	0.500403	0.582661	0.657258	0.512097	0.555242	0.674866	0.435887	0.648638	0.669758	0.693145	0.643952	0.660484	0.568548	0.699597	0.684274	0.00967742	0.682661	0.701896	0.664919	0.233871	0.669355	0.718548	0.508065	0.616129	0.693548
Collagen VI	0.122581	0.369758	0.0987903	0.12379	0.041129	0.107661	-0.18871	-0.0576613	-0.0169355	-0.183871	0.125	-0.168952	0.353226	0.237903	0.245161	1	0.194355	-0.0471774	0.83871	0.209274	-0.0516129	0.0532258	-0.199194	0.177823	-0.129839	0.184677	0.0657258	0.0237903	0.282661	-0.0994052	0.0298387	-0.058325	-0.00362903	-0.00322581	0.171774	-0.0524194	-0.168952	-0.0483871	0.00846774	-0.130645	0.12379	0.0548608	-0.131048	-0.397984	-0.193952	-0.0395161	-0.263306	0.0314516	-0.132661
Complement C1q	0.231452	0.353226	0.0258065	0.51371	0.391129	0.154839	-0.0596774	0.338306	0.28629	0.483468	0.27379	0.126613	0.196774	0.108871	0.274597	0.194355	1	0.209274	0.100806	0.241532	0.353629	0.401613	0.0862903	0.597177	-0.053629	0.1	0.291532	0.328629	0.445565	0.118964	0.293548	0.193744	0.264919	0.141532	0.435081	0.120565	0.195161	0.0891129	0.247984	0.203629	0.254435	0.271884	0.191129	0.172984	0.0850806	0.153226	0.104839	0.309677	0.109677
DFS70	0.572581	0.0447581	-0.120161	0.250403	0.31129	0.146371	0.374194	0.410081	0.498387	0.428629	0.379839	0.456855	0.367339	0.232661	0.378226	-0.0471774	0.209274	1	-0.0790323	-0.247581	0.292339	0.377419	0.290726	0.219758	0.624194	0.396774	0.272177	0.27379	0.311694	0.459522	0.395161	0.529566	0.455242	0.342339	0.44879	0.454435	0.464516	0.475	0.306048	0.00927419	0.474597	0.486487	0.471774	0.16371	0.435081	0.405242	0.208065	0.335887	0.445968
dsDNA	0.134274	0.353226	0.0818548	0.0669355	0.217339	0.139113	-0.028629	0.0189516	-0.00564516	-0.106452	0.199194	-0.184677	0.424194	0.253226	0.162903	0.83871	0.100806	-0.0790323	1	0.221371	-0.0846774	0.158065	-0.0423387	0.245968	-0.0600806	0.362903	0.228226	0.247581	0.410887	0.0661357	0.235081	0.127548	0.186694	0.146371	0.315726	0.141532	-0.00967742	0.101613	0.194758	-0.189113	0.206855	0.232755	0.0479839	-0.264919	-0.0157258	0.149597	-0.0354839	0.214113	0.0689516
Fibrinogen	0.0883065	0.427016	-0.0217742	0.174597	0.2	-0.0629032	-0.280645	0.00967742	0.0294355	0.304839	0.159677	0.0274194	-0.0358871	0.0290323	-0.146774	0.209274	0.241532	-0.247581	0.221371	1	0.288306	0.231452	-0.00483871	0.391532	-0.230645	-0.184274	0.172984	0.0899194	0.327823	-0.0512148	0.0564516	-0.102725	0.00282258	-0.0326613	0.0665323	-0.101613	-0.149597	-0.135081	0.0576613	0.0907258	-0.0181452	0.0242033	-0.0939516	-0.0802419	-0.171371	-0.0850806	-0.156855	0.218952	-0.160081
GAD65	0.416935	0.634274	0.129032	0.677419	0.490323	0.455645	0.0673387	0.356855	0.583871	0.587903	0.435887	0.238306	0.575403	0.407258	0.492339	-0.0516129	0.353629	0.292339	-0.0846774	0.288306	1	0.639113	0.205242	0.554032	0.187903	0.411694	0.652823	0.502016	0.669355	0.43089	0.542339	0.390717	0.583065	0.450403	0.496371	0.32621	0.464919	0.370565	0.4625	0.189113	0.658871	0.481242	0.444355	0.245565	0.406048	0.408871	0.443145	0.635484	0.411694
GBM	0.660081	0.679839	0.0637097	0.387097	0.745968	0.654435	0.139113	0.57621	0.778629	0.480242	0.595161	0.283468	0.6375	0.266129	0.658871	0.0532258	0.401613	0.377419	0.158065	0.231452	0.639113	1	0.368548	0.656048	0.456855	0.646774	0.84879	0.795161	0.727823	0.692409	0.604839	0.756206	0.783468	0.685484	0.771774	0.698387	0.67621	0.668952	0.721371	-0.0830645	0.793145	0.792255	0.710484	0.429435	0.710484	0.758871	0.52621	0.793145	0.704435
GDF-15	0.139113	0.205645	0.0310484	0.206452	0.335081	-0.0221774	-0.0629032	0.381855	0.418952	0.262903	0.413306	0.0342742	0.281452	0.0125	0.332661	-0.199194	0.0862903	0.290726	-0.0423387	-0.00483871	0.205242	0.368548	1	0.320968	0.255645	0.434274	0.412097	0.46371	0.175	0.477266	0.277016	0.397982	0.284274	0.379435	0.37379	0.438306	0.351613	0.518145	0.567742	-0.0629032	0.47379	0.531263	0.473387	0.168952	0.475403	0.494355	0.292742	0.444355	0.525806
Glycyl-tRNA Synthetase (EJ)	0.5	0.550403	0.0528226	0.534274	0.657258	0.360484	0.152823	0.456452	0.520161	0.528629	0.477016	0.211694	0.320565	0.338306	0.283871	0.177823	0.597177	0.219758	0.245968	0.391532	0.554032	0.656048	0.320968	1	0.168952	0.351613	0.675	0.707661	0.658065	0.480089	0.6375	0.490818	0.521774	0.458871	0.495968	0.418145	0.495968	0.341129	0.420565	-0.17621	0.566935	0.567971	0.416129	0.1625	0.377823	0.488306	0.277823	0.655242	0.397581
GM-CSF	0.560081	0.0125	-0.215726	-0.0467742	0.595565	0.233468	0.476613	0.3625	0.397984	0.179032	0.341935	0.509677	0.413306	0.078629	0.500403	-0.129839	-0.053629	0.624194	-0.0600806	-0.230645	0.187903	0.456855	0.255645	0.168952	1	0.443952	0.444758	0.425806	0.243145	0.799476	0.482661	0.793542	0.670968	0.685887	0.493145	0.77621	0.658468	0.777823	0.570161	-0.135887	0.502016	0.647439	0.753226	0.0375	0.756855	0.720161	0.589919	0.566935	0.720161
Gp210	0.611694	0.479839	-0.00120968	0.303629	0.524194	0.425403	0.231855	0.516129	0.567742	0.200806	0.362097	0.187903	0.871371	0.446371	0.582661	0.184677	0.1	0.396774	0.362903	-0.184274	0.411694	0.646774	0.434274	0.351613	0.443952	1	0.616129	0.743145	0.575806	0.636556	0.637097	0.715237	0.709677	0.631048	0.786694	0.717742	0.64879	0.725	0.677419	-0.304032	0.832661	0.781364	0.768145	0.271774	0.734274	0.740323	0.525403	0.637097	0.777823
GP2	0.525806	0.693952	0.106452	0.381048	0.766129	0.716129	0.248387	0.483065	0.748387	0.499597	0.572177	0.179839	0.60121	0.294355	0.657258	0.0657258	0.291532	0.272177	0.228226	0.172984	0.652823	0.84879	0.412097	0.675	0.444758	0.616129	1	0.807661	0.688306	0.770441	0.743952	0.768315	0.777419	0.720968	0.691532	0.709677	0.664113	0.694758	0.731855	-0.170565	0.793548	0.805567	0.705645	0.270161	0.710081	0.766935	0.60121	0.834677	0.730242
Heparan sulfate proteoglycan (HSPG)	0.5625	0.590323	0.189919	0.35	0.699194	0.48629	0.211694	0.679839	0.680242	0.515726	0.490323	0.1375	0.598387	0.493952	0.512097	0.0237903	0.328629	0.27379	0.247581	0.0899194	0.502016	0.795161	0.46371	0.707661	0.425806	0.743145	0.807661	1	0.720161	0.731929	0.774597	0.712614	0.741532	0.783871	0.719355	0.707661	0.691532	0.684274	0.673387	-0.339919	0.780242	0.795482	0.756048	0.39879	0.755645	0.77379	0.582661	0.845161	0.755242
Histone	0.462097	0.650806	0.13629	0.602419	0.580645	0.482661	0.117742	0.475403	0.631048	0.57379	0.547984	0.0967742	0.614113	0.633468	0.555242	0.282661	0.445565	0.311694	0.410887	0.327823	0.669355	0.727823	0.175	0.658065	0.243145	0.575806	0.688306	0.720161	1	0.560742	0.594355	0.528759	0.72379	0.579032	0.697581	0.510887	0.458468	0.504839	0.61371	-0.0528226	0.635081	0.596612	0.537903	0.247581	0.483871	0.567339	0.481452	0.784677	0.495565
IFN-a	0.500252	0.338945	0.0030245	0.13953	0.737574	0.470612	0.348825	0.591592	0.693013	0.389757	0.536546	0.29136	0.552677	0.315153	0.674866	-0.0994052	0.118964	0.459522	0.0661357	-0.0512148	0.43089	0.692409	0.477266	0.480089	0.799476	0.636556	0.770441	0.731929	0.560742	1	0.672245	0.902412	0.841415	0.848271	0.701079	0.949491	0.838996	0.937393	0.854522	-0.157677	0.706321	0.875845	0.901905	0.273616	0.927513	0.949491	0.785966	0.849884	0.919448
IFN-a1	0.62621	0.4875	0.13629	0.410081	0.740726	0.427823	0.434677	0.628226	0.577823	0.539516	0.393145	0.306452	0.565323	0.314516	0.435887	0.0298387	0.293548	0.395161	0.235081	0.0564516	0.542339	0.604839	0.277016	0.6375	0.482661	0.637097	0.743952	0.774597	0.594355	0.672245	1	0.751766	0.753629	0.627823	0.687097	0.647177	0.744355	0.593548	0.525806	-0.154839	0.710081	0.752723	0.704435	0.308065	0.662097	0.679032	0.497984	0.645565	0.685081
IFN-a2	0.684965	0.370333	-0.12553	0.205046	0.796973	0.496872	0.454087	0.565893	0.691827	0.365086	0.47548	0.37336	0.620586	0.146922	0.648638	-0.058325	0.193744	0.529566	0.127548	-0.102725	0.390717	0.756206	0.397982	0.490818	0.793542	0.715237	0.768315	0.712614	0.528759	0.902412	0.751766	1	0.872453	0.759637	0.813522	0.935217	0.842584	0.881534	0.790515	-0.155802	0.728356	0.89784	0.894451	0.318063	0.886983	0.927347	0.678305	0.749748	0.897276
IFN-B	0.598387	0.435887	-0.0133065	0.410081	0.806452	0.535887	0.365323	0.565323	0.666532	0.449597	0.546774	0.308871	0.718145	0.389113	0.669758	-0.00362903	0.264919	0.455242	0.186694	0.00282258	0.583065	0.783468	0.284274	0.521774	0.670968	0.709677	0.777419	0.741532	0.72379	0.841415	0.753629	0.872453	1	0.806855	0.847177	0.846371	0.839516	0.782258	0.771371	-0.0274194	0.802419	0.84994	0.834677	0.358468	0.810081	0.850403	0.745161	0.829032	0.827419
IFN-B1	0.499194	0.383065	0.179839	0.171774	0.7375	0.452016	0.185887	0.590726	0.619355	0.324597	0.580645	0.179839	0.631855	0.40121	0.693145	-0.00322581	0.141532	0.342339	0.146371	-0.0326613	0.450403	0.685484	0.379435	0.458871	0.685887	0.631048	0.720968	0.783871	0.579032	0.848271	0.627823	0.759637	0.806855	1	0.642339	0.825403	0.7125	0.775403	0.719758	-0.267339	0.716935	0.810004	0.819758	0.230645	0.821774	0.850403	0.679032	0.843548	0.822177
IFN-epsilon	0.597984	0.597581	-0.0475806	0.409274	0.664113	0.349194	0.177419	0.634274	0.704839	0.509274	0.460887	0.184677	0.767742	0.350403	0.643952	0.171774	0.435081	0.44879	0.315726	0.0665323	0.496371	0.771774	0.37379	0.495968	0.493145	0.786694	0.691532	0.719355	0.697581	0.701079	0.687097	0.813522	0.847177	0.642339	1	0.776613	0.725	0.748387	0.781048	0.058871	0.735887	0.813635	0.789516	0.377016	0.718145	0.785887	0.599194	0.737097	0.760887
IFN-gamma	0.578629	0.303226	-0.0689516	0.100806	0.741129	0.425806	0.356048	0.592339	0.658065	0.277823	0.473387	0.321371	0.619355	0.293548	0.660484	-0.0524194	0.120565	0.454435	0.141532	-0.101613	0.32621	0.698387	0.438306	0.418145	0.77621	0.717742	0.709677	0.707661	0.510887	0.949491	0.647177	0.935217	0.846371	0.825403	0.776613	1	0.860887	0.927016	0.854032	-0.166532	0.710081	0.897136	0.910081	0.349597	0.92621	0.970565	0.764113	0.789516	0.944355
IFN-lambda1	0.549194	0.319355	0.148387	0.181048	0.712097	0.43871	0.43871	0.700403	0.682258	0.359274	0.460484	0.389516	0.564919	0.285081	0.568548	-0.168952	0.195161	0.464516	-0.00967742	-0.149597	0.464919	0.67621	0.351613	0.495968	0.658468	0.64879	0.664113	0.691532	0.458468	0.838996	0.744355	0.842584	0.839516	0.7125	0.725	0.860887	1	0.810081	0.696371	-0.0552419	0.732258	0.849133	0.843145	0.582258	0.881855	0.875806	0.720161	0.679435	0.883065
IFN-lambda2/IL28A	0.527419	0.354435	0.0149194	0.0625	0.639919	0.407258	0.277016	0.617339	0.680242	0.300403	0.524194	0.245565	0.641935	0.239516	0.699597	-0.0483871	0.0891129	0.475	0.101613	-0.135081	0.370565	0.668952	0.518145	0.341129	0.777823	0.725	0.694758	0.684274	0.504839	0.937393	0.593548	0.881534	0.782258	0.775403	0.748387	0.927016	0.810081	1	0.907258	-0.129032	0.724194	0.887051	0.925403	0.323387	0.956048	0.945565	0.789919	0.782258	0.95
IFN-lambda3	0.442339	0.43871	-0.0709677	0.192742	0.638306	0.421774	0.133468	0.520565	0.606855	0.3625	0.628629	0.116532	0.658468	0.240726	0.684274	0.00846774	0.247984	0.306048	0.194758	0.0576613	0.4625	0.721371	0.567742	0.420565	0.570161	0.677419	0.731855	0.673387	0.61371	0.854522	0.525806	0.790515	0.771371	0.719758	0.781048	0.854032	0.696371	0.907258	1	0.0826613	0.706048	0.847519	0.829032	0.285484	0.837903	0.892339	0.821371	0.839113	0.86129
IFN-omega	-0.261694	-0.028629	-0.128629	0.160081	-0.145565	-0.139516	-0.0798387	-0.0104839	-0.1	0.221371	0.0883065	-0.0455645	-0.0641129	-0.175806	0.00967742	-0.130645	0.203629	0.00927419	-0.189113	0.0907258	0.189113	-0.0830645	-0.0629032	-0.17621	-0.135887	-0.304032	-0.170565	-0.339919	-0.0528226	-0.157677	-0.154839	-0.155802	-0.0274194	-0.267339	0.058871	-0.166532	-0.0552419	-0.129032	0.0826613	1	-0.18629	-0.155305	-0.209677	0.0870968	-0.196774	-0.142742	0.118145	-0.139919	-0.179435
IL-1a	0.670968	0.557258	0.120161	0.496774	0.666129	0.600806	0.18871	0.570968	0.685887	0.35	0.549597	0.307258	0.818548	0.391129	0.682661	0.12379	0.254435	0.474597	0.206855	-0.0181452	0.658871	0.793145	0.47379	0.566935	0.502016	0.832661	0.793548	0.780242	0.635081	0.706321	0.710081	0.728356	0.802419	0.716935	0.735887	0.710081	0.732258	0.724194	0.706048	-0.18629	1	0.849133	0.761694	0.331048	0.752823	0.758468	0.570565	0.756452	0.789919
IL-1b	0.671642	0.476402	0.0919726	0.225898	0.789835	0.50827	0.273094	0.718838	0.720855	0.387253	0.626059	0.251714	0.730133	0.243243	0.701896	0.0548608	0.271884	0.486487	0.232755	0.0242033	0.481242	0.792255	0.531263	0.567971	0.647439	0.781364	0.805567	0.795482	0.596612	0.875845	0.752723	0.89784	0.84994	0.810004	0.813635	0.897136	0.849133	0.887051	0.847519	-0.155305	0.849133	1	0.87495	0.390077	0.893102	0.92618	0.663171	0.807584	0.930214
IL-2	0.597581	0.377016	0.00524194	0.175403	0.734677	0.414516	0.321774	0.639516	0.655242	0.353226	0.39879	0.382258	0.676613	0.275403	0.664919	-0.131048	0.191129	0.471774	0.0479839	-0.0939516	0.444355	0.710484	0.473387	0.416129	0.753226	0.768145	0.705645	0.756048	0.537903	0.901905	0.704435	0.894451	0.834677	0.819758	0.789516	0.910081	0.843145	0.925403	0.829032	-0.209677	0.761694	0.87495	1	0.341935	0.952823	0.922177	0.767339	0.806048	0.954839
IL-4	0.170161	0.229032	0.449194	0.124597	0.21371	0.27621	0.119355	0.615323	0.566532	0.292339	0.240323	0.0915323	0.135081	0.127419	0.233871	-0.397984	0.172984	0.16371	-0.264919	-0.0802419	0.245565	0.429435	0.168952	0.1625	0.0375	0.271774	0.270161	0.39879	0.247581	0.273616	0.308065	0.318063	0.358468	0.230645	0.377016	0.349597	0.582258	0.323387	0.285484	0.0870968	0.331048	0.390077	0.341935	1	0.454435	0.401613	0.3125	0.214919	0.433065
IL-6	0.554435	0.353629	0.091129	0.0689516	0.679032	0.471774	0.291532	0.694355	0.70121	0.289919	0.458871	0.304032	0.608065	0.252016	0.669355	-0.193952	0.0850806	0.435081	-0.0157258	-0.171371	0.406048	0.710484	0.475403	0.377823	0.756855	0.734274	0.710081	0.755645	0.483871	0.927513	0.662097	0.886983	0.810081	0.821774	0.718145	0.92621	0.881855	0.956048	0.837903	-0.196774	0.752823	0.893102	0.952823	0.454435	1	0.954839	0.803629	0.774194	0.982258
IL-8	0.550403	0.425806	0.0431452	0.155645	0.755645	0.504435	0.30121	0.665726	0.725403	0.292339	0.543145	0.27621	0.649194	0.2875	0.718548	-0.0395161	0.153226	0.405242	0.149597	-0.0850806	0.408871	0.758871	0.494355	0.488306	0.720161	0.740323	0.766935	0.77379	0.567339	0.949491	0.679032	0.927347	0.850403	0.850403	0.785887	0.970565	0.875806	0.945565	0.892339	-0.142742	0.758468	0.92618	0.922177	0.401613	0.954839	1	0.769758	0.822177	0.96371
IL-10	0.333065	0.189113	-0.0564516	0.0737903	0.511694	0.354435	0.269758	0.398387	0.422177	0.35	0.41129	0.107258	0.505645	0.304435	0.508065	-0.263306	0.104839	0.208065	-0.0354839	-0.156855	0.443145	0.52621	0.292742	0.277823	0.589919	0.525403	0.60121	0.582661	0.481452	0.785966	0.497984	0.678305	0.745161	0.679032	0.599194	0.764113	0.720161	0.789919	0.821371	0.118145	0.570565	0.663171	0.767339	0.3125	0.803629	0.769758	1	0.764919	0.796774
IL-12 (p70)	0.522984	0.543548	0.00887097	0.339516	0.710887	0.473387	0.169758	0.498387	0.641129	0.547177	0.591935	0.162903	0.629032	0.486694	0.616129	0.0314516	0.309677	0.335887	0.214113	0.218952	0.635484	0.793145	0.444355	0.655242	0.566935	0.637097	0.834677	0.845161	0.784677	0.849884	0.645565	0.749748	0.829032	0.843548	0.737097	0.789516	0.679435	0.782258	0.839113	-0.139919	0.756452	0.807584	0.806048	0.214919	0.774194	0.822177	0.764919	1	0.789919
IL-15	0.564113	0.366129	0.075	0.118145	0.700403	0.4625	0.281048	0.685081	0.689516	0.280645	0.454839	0.285081	0.667742	0.265323	0.693548	-0.132661	0.109677	0.445968	0.0689516	-0.160081	0.411694	0.704435	0.525806	0.397581	0.720161	0.777823	0.730242	0.755242	0.495565	0.919448	0.685081	0.897276	0.827419	0.822177	0.760887	0.944355	0.883065	0.95	0.86129	-0.179435	0.789919	0.930214	0.954839	0.433065	0.982258	0.96371	0.796774	0.789919	1
IL-17A	0.532661	0.507258	0.165323	0.497984	0.791532	0.432661	0.203226	0.731452	0.780242	0.575	0.517742	0.281452	0.625806	0.35	0.741129	0.0322581	0.516129	0.546371	0.136694	0.0556452	0.575403	0.745161	0.43629	0.570565	0.563306	0.622177	0.769758	0.732661	0.721371	0.79262	0.760081	0.797982	0.854032	0.745161	0.837097	0.772177	0.747177	0.753629	0.737097	-0.0322581	0.744758	0.837838	0.810484	0.389113	0.757661	0.786694	0.589919	0.766935	0.785887
IL-17F	0.655242	0.549194	0.0782258	0.519758	0.79879	0.485081	0.309677	0.594355	0.716532	0.567339	0.595161	0.374194	0.577419	0.391935	0.579839	-0.00362903	0.445968	0.505645	0.165323	0.228226	0.616935	0.789919	0.364516	0.681855	0.5	0.60121	0.784274	0.782258	0.786694	0.712975	0.7875	0.76771	0.843548	0.724194	0.754839	0.710081	0.71129	0.645565	0.658065	-0.156855	0.759274	0.800323	0.741532	0.443145	0.691129	0.736694	0.527016	0.803629	0.716935
IL-22	0.63629	0.34879	0.0612903	0.066129	0.697581	0.414516	0.372984	0.677823	0.654839	0.279435	0.454435	0.345565	0.671371	0.204839	0.639113	-0.0967742	0.0955645	0.499194	0.0737903	-0.158065	0.36129	0.665323	0.480645	0.379839	0.760484	0.775806	0.684677	0.722581	0.425403	0.873274	0.7125	0.894249	0.806452	0.770968	0.748387	0.9	0.891935	0.922984	0.777016	-0.223387	0.784677	0.926987	0.932258	0.418145	0.954032	0.9125	0.7125	0.714113	0.962903
Insulinoma-associate (IA-2)	0.603629	0.550403	-0.0120968	0.608065	0.748387	0.395161	0.240323	0.589113	0.722581	0.58871	0.563306	0.317742	0.591129	0.331048	0.587903	0.216935	0.572177	0.606855	0.235081	0.241532	0.571774	0.726613	0.346371	0.720565	0.42621	0.504032	0.674194	0.596371	0.717339	0.597036	0.622984	0.680929	0.735081	0.550806	0.753629	0.579435	0.576613	0.543952	0.560887	0.0145161	0.668952	0.722065	0.581855	0.216532	0.503629	0.608065	0.297984	0.641935	0.541935
Intrinsic factor (IF)	0.256452	0.418145	0.0443548	0.259274	0.373387	0.866129	0.257258	0.181452	0.487097	0.0802419	0.346371	0.123387	0.325403	0.0572581	0.537097	0.0177419	0.0431452	0.116129	0.0290323	-0.202016	0.393145	0.559274	0.186694	0.315323	0.195565	0.375	0.702823	0.404032	0.270565	0.423027	0.394355	0.472452	0.455645	0.358065	0.309274	0.383468	0.406855	0.353629	0.385887	-0.0548387	0.556048	0.450988	0.322581	0.206855	0.397984	0.456452	0.289113	0.367742	0.412903
Jo-1	0.67379	0.560081	0.00201613	0.391935	0.597581	0.32621	0.0887097	0.4875	0.62621	0.560081	0.444355	0.315323	0.420161	0.268145	0.481855	0.0487903	0.498387	0.491532	0.00927419	0.204435	0.642742	0.73871	0.300806	0.697581	0.481048	0.396774	0.648387	0.661694	0.573387	0.563767	0.619355	0.601615	0.55121	0.533065	0.572177	0.518952	0.551613	0.529435	0.521371	-0.0447581	0.61129	0.600242	0.569355	0.235887	0.556855	0.568952	0.427823	0.692339	0.539919
Ku (p70/p80)	0.405645	0.239919	0.0383065	0.558871	0.502016	0.122581	0.323387	0.288306	0.378226	0.326613	0.419758	0.334274	0.323387	0.0645161	0.315323	0.216532	0.510484	0.48629	0.187903	0.137097	0.350806	0.347984	0.362903	0.643952	0.204839	0.250403	0.331855	0.295968	0.41129	0.267769	0.373387	0.366297	0.301613	0.182258	0.325806	0.241532	0.308468	0.24879	0.243952	-0.0270161	0.410887	0.430819	0.240726	0.0794355	0.187097	0.28629	0.0112903	0.283871	0.231855
La/SS-B	0.16371	0.420161	0.327419	0.562097	0.33871	0.422581	0.0254032	0.359274	0.517742	0.216935	0.294758	0.00564516	0.427419	0.128226	0.707661	0.100403	0.344758	0.196774	-0.0358871	-0.138306	0.505242	0.406452	0.183871	0.253629	0.0612903	0.210887	0.387903	0.225403	0.379435	0.204254	0.233871	0.257518	0.351613	0.246371	0.3375	0.191532	0.289919	0.239919	0.312903	0.353629	0.422177	0.332796	0.19879	0.333468	0.248387	0.300403	0.249194	0.239113	0.280645
Laminin	0.555645	0.36129	-0.0447581	0.240323	0.592339	0.383871	0.267339	0.590726	0.594758	0.421774	0.416129	0.210484	0.716129	0.447177	0.580645	-0.0770161	0.205242	0.476613	0.184677	-0.11371	0.471371	0.669758	0.49879	0.425806	0.587903	0.835081	0.682258	0.779435	0.647177	0.826696	0.663306	0.800606	0.793145	0.733065	0.796774	0.852823	0.750806	0.865323	0.856048	-0.127419	0.766129	0.841872	0.9	0.331855	0.867742	0.857661	0.815323	0.839113	0.904839
Liver cytosol type 1 (LC1)	0.375403	0.533468	0.0217742	0.466935	0.38871	0.214113	0.0125	0.485081	0.595565	0.550806	0.153629	0.145968	0.36371	0.418548	0.414919	0.158468	0.643548	0.307258	0.127823	0.240323	0.408871	0.54879	0.133065	0.54879	0.149194	0.356048	0.461694	0.508065	0.551613	0.395806	0.427419	0.453885	0.483468	0.321371	0.696371	0.473387	0.471371	0.360887	0.425	0.119758	0.440323	0.458653	0.424194	0.433065	0.358871	0.446371	0.329032	0.531855	0.407258
LKM-1	0.241129	0.503629	0.347177	0.210887	0.0943548	0.17621	-0.422177	0.629032	0.593145	0.2375	0.47621	-0.275	0.489113	0.340323	0.501613	0.26129	0.186694	0.22379	0.226613	0.141532	0.328629	0.469355	0.439919	0.272177	0.0173387	0.508468	0.295968	0.425806	0.497581	0.330074	0.144355	0.257921	0.312903	0.350806	0.5125	0.353629	0.304032	0.462097	0.530645	0.0572581	0.493548	0.517144	0.334677	0.390726	0.410887	0.446774	0.235484	0.414919	0.43871
M2	0.53871	0.404839	0.179435	0.206048	0.461694	0.0858871	-0.0233871	0.553226	0.331452	0.17379	0.195968	0.233065	0.35	0.178629	0.216129	0.287097	0.285484	0.193548	0.320968	0.332258	0.227016	0.514919	0.0318548	0.431855	0.29879	0.356855	0.267742	0.527823	0.470968	0.273415	0.416935	0.361655	0.377419	0.331452	0.442339	0.315726	0.341935	0.323387	0.255645	-0.179435	0.38871	0.444938	0.329839	0.289516	0.354435	0.356452	0.0939516	0.365323	0.324194
MDA5	0.457661	0.0995968	-0.258871	0.165726	0.285887	0.195161	0.33871	0.280645	0.364919	0.16371	0.493145	0.218145	0.475	0.104032	0.347177	0.0830645	0.203629	0.439919	0.142742	-0.143952	0.0701613	0.379839	0.446371	0.225806	0.355242	0.614113	0.281048	0.345968	0.317742	0.459925	0.255242	0.543694	0.402419	0.278226	0.539516	0.539113	0.4125	0.581048	0.585081	-0.0895161	0.487903	0.546995	0.503629	0.222177	0.477419	0.530645	0.302823	0.329435	0.493548
Mi-2	0.610484	0.577823	0.106855	0.364113	0.629839	0.581048	0.128226	0.569758	0.670161	0.118952	0.449194	0.357258	0.792742	0.325	0.72379	0.297984	0.191532	0.39879	0.309677	0.0612903	0.510081	0.781048	0.190726	0.417339	0.520968	0.74879	0.616129	0.59879	0.6125	0.643412	0.514919	0.717457	0.77379	0.662903	0.756452	0.716935	0.691532	0.677016	0.633065	-0.096371	0.809677	0.775313	0.678226	0.358468	0.687903	0.75121	0.427016	0.621774	0.706855
MPO	0.414516	0.560887	0.0891129	0.470968	0.630242	0.34879	0.0629032	0.556452	0.589919	0.401613	0.292339	0.220968	0.469758	0.264919	0.619758	0.129435	0.535484	0.22379	0.0762097	0.0758065	0.493145	0.603226	0.212097	0.572581	0.343145	0.405645	0.565726	0.551613	0.551613	0.532312	0.616532	0.579011	0.641532	0.521371	0.683871	0.514919	0.586694	0.509274	0.541532	0.0858871	0.529032	0.531263	0.631048	0.232661	0.542339	0.591935	0.459677	0.553226	0.539113
Neuropilin-1	0.655645	0.716532	0.147581	0.507258	0.747984	0.562903	0.108468	0.570565	0.675403	0.495968	0.625806	0.202016	0.712097	0.382258	0.612097	0.219355	0.502419	0.281452	0.31129	0.38871	0.700403	0.893548	0.310887	0.732661	0.279435	0.64879	0.771774	0.786694	0.827823	0.57405	0.634274	0.620182	0.714516	0.632661	0.713306	0.575403	0.574597	0.55	0.65121	-0.0987903	0.768952	0.766438	0.599597	0.366129	0.581855	0.650806	0.427419	0.760081	0.598387
Nucleosome	0.291532	0.539516	0.0512097	0.681855	0.422984	0.564516	0.0818548	0.274194	0.583871	0.459677	0.420968	0.0919355	0.45121	0.379839	0.594758	0.205645	0.43629	0.358871	0.202823	0.021371	0.595968	0.577016	0.0875	0.429435	0.21129	0.381048	0.6125	0.439516	0.765726	0.403871	0.469758	0.44662	0.629839	0.390323	0.583065	0.331855	0.307661	0.363306	0.459677	0.110887	0.532258	0.382009	0.393548	0.133468	0.325806	0.393145	0.357661	0.535081	0.332661
Nup62	0.35	0.568952	0.104435	0.340323	0.386694	0.530242	0.0141129	0.588306	0.720161	0.297177	0.379032	0.16371	0.435081	0.347581	0.649194	0.262097	0.305242	0.455242	0.270161	-0.0580645	0.29879	0.634677	0.428629	0.481855	0.417339	0.570161	0.647581	0.627823	0.553629	0.649461	0.500806	0.631282	0.57621	0.515323	0.674194	0.637097	0.540323	0.651613	0.626613	-0.0717742	0.670968	0.646632	0.591129	0.27379	0.610081	0.681855	0.391532	0.610484	0.633468
OGDC-E2	0.481855	0.61371	0.193145	0.439113	0.693145	0.543952	0.0891129	0.588306	0.692742	0.572581	0.606855	0.112097	0.545565	0.439516	0.699597	0.113306	0.417742	0.311694	0.159677	0.307661	0.7125	0.778226	0.322177	0.6625	0.400806	0.431452	0.797581	0.720565	0.802016	0.695433	0.564113	0.591322	0.681855	0.710887	0.5875	0.598387	0.527419	0.620161	0.699597	0.0258065	0.645968	0.715611	0.589919	0.238306	0.612097	0.670968	0.568548	0.835887	0.615323
Parathyroid Hormone (rhuPTH)	0.578226	0.236694	-0.0419355	0.0826613	0.684677	0.42621	0.416935	0.589516	0.620968	0.302419	0.468145	0.284274	0.645161	0.264113	0.627016	-0.125806	0.0790323	0.489113	0.10121	-0.252419	0.325403	0.667339	0.45	0.354839	0.779435	0.759677	0.690323	0.713306	0.457661	0.918036	0.677419	0.924521	0.857661	0.796371	0.777419	0.964516	0.893952	0.928226	0.8375	-0.127419	0.746774	0.887858	0.918952	0.391129	0.939516	0.945161	0.818145	0.757661	0.956452
PCNA	0.539516	0.527823	0.183065	0.422984	0.737903	0.362097	0.0762097	0.56371	0.647177	0.544758	0.502419	0.157661	0.539516	0.290726	0.495968	0.195565	0.480242	0.384274	0.292339	0.267339	0.566532	0.695565	0.432258	0.773387	0.396371	0.525	0.766935	0.721774	0.614113	0.66539	0.725	0.63774	0.633871	0.596371	0.616532	0.618548	0.61371	0.571774	0.577419	-0.163306	0.719758	0.754336	0.577419	0.183468	0.572177	0.627823	0.425	0.700806	0.605645
PDC-E2	0.440323	0.220161	-0.0379032	0.145161	0.300806	0.00766129	-0.130242	0.163306	0.133871	-0.0508065	0.195968	0.334274	0.251613	-0.0395161	0.139516	0.402419	0.322984	0.295161	0.304839	0.321774	0.0431452	0.252016	0.0657258	0.27621	0.260081	0.186694	0.0935484	0.157661	0.203629	0.130053	0.183468	0.212109	0.158468	0.109274	0.224597	0.18629	0.133468	0.223387	0.177016	-0.216935	0.334677	0.288019	0.208468	0.000806452	0.167742	0.175403	-0.0689516	0.16371	0.172984
PL-7	0.179032	0.392339	0.200806	0.250806	0.252823	0.146774	-0.197984	0.282661	0.422177	0.470161	0.384677	-0.305645	0.340726	0.320565	0.244355	0.127419	0.393952	0.107258	0.293952	0.232258	0.292742	0.408468	0.151613	0.402016	-0.0379032	0.327823	0.386694	0.466532	0.509677	0.255268	0.283468	0.290616	0.419758	0.469355	0.53629	0.320565	0.255645	0.208065	0.33629	-0.0923387	0.325403	0.378782	0.295565	0.290726	0.218145	0.323387	0.250403	0.527016	0.288306
PL-12	0.612097	0.531452	0.122984	0.418548	0.506048	0.267742	0.0302419	0.501613	0.677016	0.680242	0.530242	0.104839	0.418952	0.358871	0.396774	0.10121	0.447581	0.491129	0.131048	0.289516	0.633065	0.724597	0.347177	0.741532	0.375	0.467742	0.65121	0.706452	0.681855	0.566791	0.599194	0.567911	0.577016	0.529435	0.611694	0.508871	0.531452	0.491935	0.483468	-0.155645	0.625806	0.626866	0.497984	0.277823	0.497177	0.527016	0.362097	0.724194	0.495968
PM/Scl75	0.481048	0.349194	-0.0653226	0.102016	0.283871	0.271371	0.157661	0.443548	0.531452	0.421371	0.24879	0.320161	0.505645	0.120161	0.454435	-0.0145161	0.20121	0.672984	-0.1	-0.0564516	0.364113	0.460887	0.368952	0.177419	0.49879	0.518548	0.406855	0.346774	0.227016	0.473032	0.363306	0.498688	0.416129	0.33871	0.531452	0.42621	0.44879	0.556048	0.408468	-0.0532258	0.553226	0.542154	0.597177	0.0971774	0.519758	0.425806	0.254435	0.390323	0.518145
PM/Scl100	0.377419	0.305645	0.262903	0.247984	0.452823	0.12621	-0.102419	0.702419	0.485887	0.147177	0.275403	0.108871	0.377016	0.258065	0.468548	0.0399194	0.177419	0.127419	0.0177419	0.104435	0.159274	0.445565	0.210887	0.231048	0.256855	0.393548	0.25	0.466935	0.36371	0.369795	0.368952	0.394955	0.472984	0.546371	0.498387	0.449597	0.419355	0.368548	0.335887	-0.0887097	0.404435	0.473578	0.441532	0.431048	0.454839	0.479839	0.172581	0.299194	0.442339
PR3	0.5125	0.446774	-0.0326613	0.174194	0.522177	0.264113	0.108871	0.595161	0.631855	0.210484	0.338306	0.157661	0.768952	0.342742	0.6375	0.131452	0.137097	0.414919	0.290323	-0.115323	0.279839	0.622984	0.52621	0.243952	0.510484	0.890726	0.554839	0.647177	0.51129	0.707934	0.519355	0.758224	0.694758	0.62621	0.86129	0.81129	0.66129	0.827823	0.786694	-0.181452	0.695565	0.798709	0.826613	0.333468	0.787097	0.808065	0.554839	0.633065	0.832661
Rheumatoid Factor (RF)	0.16371	0.192339	0.392339	0.121774	0.0310484	0.396774	0.0451613	0.229839	0.358065	-0.033871	0.127823	-0.214113	0.361694	0.215726	0.544355	0.104839	0.00524194	0.168952	0.00322581	-0.60121	0.133468	0.177823	0.0987903	-0.0754032	0.0975806	0.402016	0.254435	0.289516	0.157258	0.145176	0.188306	0.179011	0.203226	0.260887	0.181048	0.13871	0.2	0.264919	0.145565	-0.283065	0.370161	0.236386	0.234274	0.25121	0.304032	0.215726	0.189516	0.125	0.300403
ribosomal protein P0 (RPLP0)	0.641129	0.715323	0.183065	0.536694	0.739919	0.602823	0.152419	0.668145	0.761694	0.496371	0.602823	0.26371	0.715726	0.493952	0.720968	0.206452	0.428629	0.4	0.246371	0.243145	0.752016	0.868952	0.372177	0.747984	0.429435	0.670161	0.839516	0.822581	0.81371	0.715596	0.707258	0.692836	0.7875	0.721371	0.735081	0.678226	0.697984	0.670161	0.703629	-0.0774194	0.860484	0.835418	0.679839	0.356855	0.694758	0.750403	0.5375	0.835887	0.715726
ribosomal protein P1 (RPLP1)	0.758468	0.517339	0.0274194	0.342742	0.71129	0.540323	0.293145	0.672984	0.694355	0.444758	0.528226	0.320565	0.789113	0.400403	0.693145	0.0487903	0.352016	0.561694	0.160484	-0.0725806	0.605645	0.810887	0.440726	0.554435	0.589113	0.824194	0.775403	0.819355	0.639919	0.772255	0.76129	0.818164	0.807661	0.743548	0.805242	0.797581	0.795565	0.812903	0.783468	-0.132258	0.885484	0.90238	0.857258	0.381452	0.841935	0.837097	0.663306	0.800403	0.871371
ribosomal protein P2 (RPLP2)	0.234274	0.289516	0.571774	0.222984	0.300806	0.178226	0.0471774	0.689919	0.453226	0.314516	0.339113	0.114516	0.283065	0.302419	0.279032	-0.000806452	0.280242	0.233871	-0.033871	0.00443548	0.4125	0.3375	0.130242	0.445161	0.151613	0.274194	0.268145	0.444355	0.274597	0.32342	0.495968	0.254289	0.406855	0.372984	0.341935	0.295968	0.659274	0.28629	0.193548	0.0737903	0.47621	0.454215	0.319758	0.589516	0.399597	0.368548	0.260081	0.302823	0.392339
RNP/Sm (Native)	0.656048	0.531855	-0.0616935	0.4	0.712097	0.516129	0.346774	0.480645	0.594758	0.346371	0.478629	0.310484	0.813306	0.41371	0.705645	0.237903	0.420161	0.367742	0.235484	0.0205645	0.597177	0.731452	0.106452	0.496371	0.540323	0.685887	0.666129	0.63629	0.680645	0.672447	0.570565	0.732997	0.8	0.657661	0.791532	0.706452	0.687903	0.720161	0.721371	-0.0120968	0.731452	0.749092	0.726613	0.264516	0.687903	0.737097	0.627823	0.720968	0.693145
Ro-52	0.415323	0.595161	0.191129	0.295161	0.58629	0.504839	0.0459677	0.459274	0.47621	0.164919	0.512097	0.0625	0.725806	0.445565	0.606855	0.377419	0.342742	0.149194	0.510887	0.0298387	0.419758	0.668145	0.0971774	0.46371	0.321774	0.663306	0.609677	0.698387	0.667339	0.497631	0.515323	0.542281	0.704839	0.739516	0.684677	0.560887	0.524194	0.493952	0.552419	-0.129032	0.664919	0.648649	0.53871	0.239516	0.535887	0.620968	0.477016	0.668145	0.565323
Ro-60 (native)	0.114516	0.540323	-0.0572581	0.537097	0.360484	0.203629	-0.0967742	0.220565	0.458871	0.435484	0.36371	0.0512097	0.450403	0.193145	0.343548	0.0483871	0.397581	0.188306	0.183468	0.223387	0.542742	0.574597	0.33629	0.388306	0.00685484	0.337903	0.434274	0.322581	0.567339	0.232483	0.216935	0.29889	0.440323	0.212097	0.582258	0.240323	0.247177	0.258871	0.479435	0.421371	0.377419	0.293667	0.295968	0.185484	0.214113	0.317339	0.322984	0.425403	0.244758
Scl-70/Topo Isomerase I	0.554435	0.454435	0.0185484	0.43871	0.444758	0.341532	0.0979839	0.419758	0.503226	0.232661	0.264516	0.293145	0.699194	0.292339	0.533065	0.470161	0.485081	0.537903	0.376613	0.075	0.402419	0.549597	0.0987903	0.404435	0.285484	0.613306	0.374597	0.367339	0.560081	0.344994	0.356452	0.460949	0.489516	0.265323	0.627419	0.395565	0.395565	0.428226	0.381452	-0.0891129	0.600403	0.546995	0.441532	0.114919	0.365726	0.395565	0.135887	0.362903	0.398387
Sm (Native)	0.521774	0.441532	0.1	0.395565	0.627016	0.492742	0.216532	0.424597	0.492339	0.445968	0.491935	0.0987903	0.755242	0.402823	0.623387	0.229435	0.441532	0.296371	0.345968	0.106855	0.566935	0.720565	0.108065	0.470565	0.310484	0.553226	0.620968	0.583871	0.690726	0.505898	0.470565	0.547326	0.718145	0.578629	0.703226	0.564919	0.563306	0.517742	0.640726	0.18871	0.666935	0.646228	0.54879	0.308065	0.504839	0.585081	0.608871	0.684274	0.556855
SmD (Recombinant)	0.672984	0.495565	-0.0153226	0.357258	0.779032	0.546371	0.202419	0.529839	0.564919	0.252419	0.51129	0.35	0.79879	0.282661	0.716532	0.243548	0.357258	0.461694	0.316129	0.0310484	0.573387	0.72379	0.168952	0.452016	0.558468	0.666935	0.692339	0.561694	0.625806	0.664785	0.681048	0.746721	0.821371	0.680242	0.747177	0.712903	0.683468	0.678226	0.695161	0.0274194	0.764113	0.798306	0.719355	0.185081	0.68629	0.730645	0.575403	0.649194	0.725
SP100	0.604839	0.566532	-0.0399194	0.244758	0.643952	0.356452	0.260484	0.405645	0.506452	0.277419	0.484677	0.326613	0.578226	0.250403	0.444758	0.281855	0.291129	0.259677	0.441935	0.407258	0.318952	0.70121	0.383871	0.546774	0.35	0.655645	0.631048	0.659274	0.654839	0.552475	0.525	0.627246	0.583468	0.493145	0.667339	0.602823	0.485484	0.582258	0.607258	-0.325806	0.61129	0.70714	0.607258	0.254839	0.547581	0.616532	0.297177	0.631855	0.575
SRP54	0.505242	0.395968	0.220161	0.275	0.429435	0.359677	0.230242	0.487097	0.643145	0.614516	0.488306	0.197984	0.452419	0.266532	0.436694	-0.0258065	0.41129	0.545968	-0.0153226	0.125	0.512903	0.654435	0.180645	0.471371	0.326613	0.357258	0.48871	0.489919	0.461694	0.428672	0.4125	0.472856	0.521371	0.396371	0.539516	0.446774	0.60121	0.414516	0.392339	0.158871	0.568952	0.555869	0.420968	0.555242	0.444758	0.455645	0.370565	0.507258	0.452016
TGFB1	0.670161	0.56129	0.0862903	0.300806	0.744758	0.478226	0.204435	0.671371	0.747984	0.383871	0.543952	0.309274	0.692742	0.307661	0.644355	0.116532	0.269758	0.514919	0.306452	0.107661	0.475806	0.800806	0.422177	0.570161	0.619355	0.758065	0.742742	0.771774	0.709677	0.813388	0.756855	0.867003	0.834274	0.722177	0.824194	0.841935	0.789919	0.842339	0.79879	-0.172581	0.804839	0.891489	0.859274	0.406048	0.847581	0.880645	0.614113	0.782661	0.864113
Thyroglobulin	0.464516	0.329435	0.058871	0.278629	0.288306	0.440726	-0.0556452	0.417339	0.364516	-0.0197581	0.445968	0.11371	0.634274	0.321774	0.50121	0.362903	0.191935	0.33629	0.403629	-0.0564516	0.314516	0.461694	0.0774194	0.195565	0.200403	0.58629	0.338306	0.332661	0.485484	0.339954	0.354839	0.409687	0.524597	0.372177	0.541129	0.470161	0.434677	0.439516	0.523387	0.117339	0.628629	0.557483	0.381048	0.321371	0.425403	0.491532	0.357258	0.368145	0.490323
Thyroid Peroxidase (TPO)	0.136694	0.368145	0.058871	0.293952	0.409274	0.622177	0.0153226	0.166129	0.251613	0.0649194	0.37621	0.105242	0.377016	0.181048	0.390726	0.208468	0.201613	0.0217742	0.388306	0.104839	0.404839	0.447581	-0.0407258	0.291532	0.179032	0.304839	0.576613	0.329839	0.554032	0.40004	0.394355	0.367508	0.565726	0.380645	0.3875	0.372177	0.327823	0.365323	0.511694	0.127823	0.486694	0.407422	0.341532	0.0826613	0.354435	0.41129	0.5125	0.485081	0.382661
TIF1-r	0.460887	0.510081	0.0427419	0.319355	0.572984	0.508065	0.390323	0.516935	0.615726	0.268548	0.292742	0.384677	0.630242	0.272581	0.600806	-0.0197581	0.17621	0.420161	0.140323	-0.13629	0.420565	0.618952	0.578226	0.44879	0.421371	0.756855	0.684274	0.675	0.487097	0.637564	0.612903	0.680727	0.572581	0.518952	0.616935	0.627016	0.615726	0.693952	0.632258	-0.22621	0.714919	0.711981	0.764919	0.270161	0.712097	0.703629	0.474597	0.590323	0.742742
Tissue transglutamin	0.466935	0.537903	0.157258	0.493952	0.591532	0.529839	0.0342742	0.552016	0.713306	0.470161	0.483871	0.152419	0.464919	0.246774	0.522177	0.100403	0.503226	0.407661	0.21129	0.239113	0.497177	0.750403	0.299194	0.606855	0.237097	0.509274	0.645565	0.640726	0.710484	0.519206	0.499597	0.584662	0.556855	0.518952	0.596371	0.527823	0.418145	0.454839	0.508871	-0.136694	0.583468	0.646632	0.475403	0.371774	0.475	0.56129	0.233871	0.587903	0.493548
TNF-B (LT-a)	0.640323	0.53871	0.231048	0.286694	0.554435	0.509274	0.0657258	0.749194	0.705645	0.280242	0.497177	0.221774	0.75	0.35121	0.660887	0.0927419	0.29879	0.506452	0.21371	-0.0935484	0.520161	0.741935	0.455645	0.482258	0.424597	0.830645	0.66129	0.750403	0.599194	0.651477	0.63629	0.695459	0.679839	0.681855	0.731855	0.704435	0.71371	0.745161	0.704435	-0.195968	0.851613	0.858814	0.776613	0.470161	0.793952	0.775403	0.540726	0.678629	0.831048
Troponin I	0.50121	0.628629	0.0737903	0.564113	0.569758	0.458871	0.157258	0.372581	0.646371	0.666129	0.439919	0.275403	0.539113	0.447177	0.530645	0.00967742	0.396371	0.340323	0.0737903	0.374194	0.783065	0.74879	0.302419	0.613306	0.348387	0.49879	0.775806	0.675403	0.771774	0.603085	0.602419	0.557821	0.696774	0.554435	0.656048	0.534274	0.541532	0.527419	0.592339	-0.0270161	0.719758	0.597822	0.607258	0.300806	0.535887	0.546774	0.553629	0.808871	0.55
TWEAK (CD255)	0.631452	0.478226	-0.00443548	0.220161	0.804032	0.508065	0.302419	0.660081	0.709274	0.324194	0.550806	0.312903	0.724597	0.265726	0.731855	0.0169355	0.209677	0.434677	0.204839	-0.00564516	0.467339	0.790726	0.485887	0.521371	0.71371	0.766532	0.8	0.769758	0.603629	0.920254	0.716532	0.938245	0.883871	0.8375	0.835081	0.952823	0.859677	0.930242	0.897984	-0.106855	0.810081	0.960065	0.92621	0.358065	0.932258	0.978629	0.758065	0.8375	0.959677
U1-snRNP-68	0.675806	0.516129	-0.0520161	0.350806	0.5	0.420565	0.233871	0.445968	0.614113	0.302016	0.260887	0.430645	0.439516	0.322581	0.522177	0.137097	0.210081	0.476613	-0.00725806	0.1375	0.567339	0.592339	-0.0625	0.421774	0.504839	0.364919	0.518952	0.404839	0.483871	0.500655	0.534677	0.592129	0.585484	0.414919	0.535081	0.518548	0.567742	0.470968	0.368145	0.00846774	0.533871	0.53691	0.458871	0.310081	0.497581	0.518548	0.31129	0.475	0.485887
U1-snRNP-A	0.46129	0.384274	-0.083871	0.349194	0.356855	0.302419	0.145565	0.458468	0.426613	0.49879	0.246371	0.12621	0.448387	0.248387	0.468548	0.0504032	0.576613	0.256048	-0.00322581	0.183871	0.469758	0.495565	0.0818548	0.456048	0.220968	0.384677	0.419355	0.434677	0.507661	0.417986	0.358065	0.470232	0.493952	0.370968	0.624597	0.45121	0.4375	0.427016	0.50121	0.187903	0.439919	0.531263	0.482258	0.292339	0.420565	0.456048	0.453629	0.547581	0.457258
U1-snRNP-BB'	0.428226	0.36129	0.0237903	0.306048	0.605645	0.310081	0.149597	0.387903	0.468952	0.368952	0.375806	0.21129	0.571371	0.465323	0.540323	0.0959677	0.367742	0.300806	0.0895161	0.0516129	0.500403	0.581048	0.121774	0.442339	0.454435	0.38871	0.544355	0.543952	0.442742	0.551669	0.4125	0.515843	0.672177	0.707258	0.6	0.594758	0.6	0.482258	0.510484	0.0564516	0.583468	0.565954	0.546774	0.234677	0.503629	0.576613	0.542339	0.685484	0.542339
U1-snRNP-C	0.716532	0.484677	-0.100806	0.366129	0.768145	0.464919	0.255645	0.545161	0.5875	0.346774	0.467339	0.352419	0.816935	0.312903	0.67379	0.112097	0.352016	0.427016	0.157258	0.041129	0.593548	0.755645	0.229839	0.474194	0.662903	0.733065	0.693145	0.685484	0.605645	0.743018	0.649597	0.809082	0.875806	0.758871	0.825403	0.775806	0.741532	0.77379	0.743952	-0.075	0.816935	0.839048	0.819758	0.245565	0.776613	0.786694	0.652016	0.768145	0.789516
Vimentin	0.593952	0.681855	0.0225806	0.548387	0.746371	0.408065	0.226613	0.6125	0.732258	0.530645	0.465323	0.394758	0.681048	0.335887	0.508468	0.0979839	0.433871	0.407258	0.200806	0.338306	0.653629	0.794758	0.409677	0.71129	0.410484	0.66371	0.72621	0.718145	0.691129	0.659542	0.695968	0.718668	0.752016	0.543548	0.802419	0.662903	0.716935	0.652419	0.665726	-0.0165323	0.7875	0.77733	0.702016	0.400403	0.651613	0.709274	0.454839	0.706048	0.670161
Vitronectin	0.658468	0.424597	0.1125	0.422581	0.72379	0.390726	0.235081	0.73629	0.731048	0.504839	0.457661	0.310484	0.654032	0.3125	0.654839	-0.0564516	0.390726	0.617339	0.119355	-0.05	0.522177	0.7125	0.437903	0.51371	0.572177	0.7125	0.693548	0.722177	0.652016	0.745438	0.800806	0.81998	0.811694	0.694758	0.804032	0.784677	0.767742	0.742339	0.69879	-0.0600806	0.771371	0.85115	0.816129	0.451613	0.791935	0.789113	0.614113	0.694355	0.830242
SARS2 NCP	0.0709677	0.0262097	0.250806	-0.219758	-0.0733871	0.00806452	0.274597	0.131855	0.0104839	-0.0483871	-0.103226	0.213306	0.102016	-0.0629032	0.0342742	0.125	-0.14879	0.269355	0.177016	-0.154435	-0.0137097	-0.154032	-0.016129	-0.0705645	0.181048	0.118952	0.0108871	-0.0415323	-0.0903226	0.0951709	0.241532	0.102926	-0.0306452	-0.0572581	0.021371	0.078629	0.230242	0.208871	0.0173387	-0.0491935	0.096371	0.144816	0.195161	0.0532258	0.170161	0.0939516	0.0899194	-0.0120968	0.203226
SARS2 S	0.333065	0.168548	-0.0943548	0.165726	0.222177	0.167339	0.158871	0.17621	0.134677	-0.0302419	0.149597	0.281452	0.37379	0.0504032	0.2	0.243952	0.19879	0.43629	0.37379	-0.280645	0.163306	0.204839	-0.0584677	0.0895161	0.293548	0.368145	0.211694	0.157258	0.252016	0.169574	0.382661	0.357619	0.327016	0.184274	0.40121	0.265726	0.264516	0.279839	0.251613	0.0810484	0.312097	0.29407	0.291129	0.0354839	0.248387	0.271371	0.228226	0.176613	0.295161
SARS2 S1	0.345161	0.160887	0.00201613	0.0592742	0.146371	0.0725806	-0.0435484	0.127016	-0.0217742	-0.194758	0.125806	0.266129	0.41129	0.115323	0.141935	0.237097	0.0108871	0.234677	0.332258	-0.0379032	0.227016	0.16371	-0.046371	0.0346774	0.20121	0.347581	0.0729839	0.12621	0.244758	0.0887186	0.238306	0.17336	0.242742	0.2	0.239919	0.167339	0.20121	0.241935	0.239919	-0.0318548	0.321774	0.243243	0.296774	0.0116935	0.244355	0.2125	0.231452	0.215726	0.282258
SARS2 S1RBD	0.402016	0.306855	0.0483871	0.0495968	0.272177	0.208871	-0.00201613	0.265726	0.111694	-0.102016	0.171774	0.295161	0.456452	0.130242	0.194355	0.252419	0.00846774	0.263306	0.417339	-0.00443548	0.225	0.304435	-0.00806452	0.11371	0.312903	0.445161	0.256452	0.31129	0.319355	0.220183	0.413306	0.31887	0.369355	0.341129	0.365323	0.284274	0.292339	0.345161	0.307258	-0.114113	0.433468	0.367487	0.410484	0.0512097	0.364919	0.333468	0.272984	0.322984	0.390726
SARS2 S2	0.308065	0.0778226	-0.071371	0.127419	0.194758	0.046371	0.15	0.159677	0.0931452	-0.0455645	0.120161	0.254435	0.269758	0.0576613	0.11129	0.264919	0.181452	0.429435	0.356452	-0.270161	0.0951613	0.0854839	-0.116532	0.0866935	0.264516	0.266935	0.125806	0.0721774	0.183468	0.128239	0.381855	0.29667	0.257258	0.117339	0.312097	0.218952	0.240726	0.208468	0.148387	0.0427419	0.214113	0.228721	0.203226	0.000403226	0.175	0.199597	0.143145	0.0758065	0.216935
SARS2 S (B.1.1.529)	0.439919	0.273387	0.00685484	0.118145	0.306048	0.240726	0.0407258	0.33871	0.258871	-0.0395161	0.250806	0.268145	0.522984	0.141532	0.400806	0.283871	0.106855	0.458468	0.362097	-0.160484	0.217742	0.315323	0.0677419	0.0455645	0.409274	0.48629	0.274597	0.262097	0.350806	0.323016	0.418145	0.427245	0.427419	0.334274	0.46371	0.391129	0.345161	0.483468	0.433871	-0.0104839	0.460081	0.451795	0.472177	0.0943548	0.441935	0.422581	0.314113	0.310081	0.472984
[truncated: 59 more columns]
